# Supplementary material for: Structure-Based Bioisosterism Design, Synthesis, Biological Evaluation and In Silico Studies of Benzamide Analogs as Potential Anthelmintics
Source: Molecules. 2022 Apr 20;27(9):2659. doi: 10.3390/molecules27092659 (PMC9102753; doi:10.3390/molecules27092659)
Supplement: Supplementary file 1 [file molecules-27-02659-s001.zip]

Archive with 1 entries (1 files):
- molecules-1660620-supplementary.pdf
